# Supplementary material for: The Firmicutes/Bacteroidetes Ratio as a Risk Factor of Breast Cancer
Source: J Clin Med. 2023 Mar 13;12(6):2216. doi: 10.3390/jcm12062216 (PMC10052522; doi:10.3390/jcm12062216)
Supplement: Supplementary file 1 [file jcm-12-02216-s001.zip]

Archive with 1 entries (1 files):
- jcm-2090405-supplementary.pdf
